# Supplementary material for: Polycystic Ovary Syndrome Susceptibility Loci Inform Disease Etiological Heterogeneity
Source: J Clin Med. 2021 Jun 18;10(12):2688. doi: 10.3390/jcm10122688 (PMC8234947; doi:10.3390/jcm10122688)
Supplement: Supplementary file 1 [file jcm-10-02688-s001.zip]

Archive with 2 entries (2 files):
- Supplementary tables 1-4.xlsx
- SupplementaryFigureS1.pdf
